# Supplementary material for: Comparison and development of a metagenomic next-generation sequencing protocol for combined detection of DNA and RNA pathogens in cerebrospinal fluid
Source: BMC Infect Dis. 2022 Apr 1;22:326. doi: 10.1186/s12879-022-07272-y (PMC8976360; doi:10.1186/s12879-022-07272-y)
Supplement: Supplementary file 2 — Additional file 2: Table S2. Sequencing information of samples with different library preparation methods and pathogens. [file 12879_2022_7272_MOESM2_ESM.xls]

## Sheet: Bacteria_illumina_stat
Table S2. Sequencing information of samples with different library preparation methods and pathogens
legend:
Sequencing ID: ID for metagenomic sequencing
sample ID: ID for samples
raw_reads: number of raw reads
clean_reads: number of clean reads
clean_reads_duplicates_percent: percentage of duplicates in clean reads
clean_reads_GC%: GC content of clean reads
clean_reads-avg_sequence_length: average length of clean reads
pathogen: types of pathogens (bacteria or virus)
library: library preparation methods
Sequencing ID	sample ID	raw_reads	clean_reads	clean_reads_duplicates_percent	clean_reads_GC%	clean_reads-avg_sequence_length	pathogen	library
luoill10_TKD180702273_HNMFGCCXY_L2_1	Total NA-ILL-N	4528235	398810	72.1217	51	147.427	bacteria	Illumina
luoill10_TKD180702273_HNMFGCCXY_L2_2	Total NA-ILL-N	4528235	398810	68.6001	51	143.608	bacteria	Illumina
luoill1_TKD180702264_HNMFGCCXY_L2_1	Total NA-ILL-1	53927062	11089656	42.998	43	148.158	bacteria	Illumina
luoill1_TKD180702264_HNMFGCCXY_L2_2	Total NA-ILL-1	53927062	11089656	40.4324	43	143.739	bacteria	Illumina
luoill2_TKD180702265_HNMFGCCXY_L2_1	Total NA-ILL-2	49396801	6110394	32.2945	40	148.059	bacteria	Illumina
luoill2_TKD180702265_HNMFGCCXY_L2_2	Total NA-ILL-2	49396801	6110394	30.6316	40	144.38	bacteria	Illumina
luoill3_TKD180702266_HNMFGCCXY_L2_1	Total NA-ILL-3	51252377	9290296	44.5589	43	148.174	bacteria	Illumina
luoill3_TKD180702266_HNMFGCCXY_L2_2	Total NA-ILL-3	51252377	9290296	41.9692	44	143.726	bacteria	Illumina
luoill4_TKD180702267_HNMFGCCXY_L2_1	Total NA-ILL-4	60808241	11898313	47.2315	45	148.244	bacteria	Illumina
luoill4_TKD180702267_HNMFGCCXY_L2_2	Total NA-ILL-4	60808241	11898313	44.7627	45	143.845	bacteria	Illumina
luoill5_TKD180702268_HNMFGCCXY_L2_1	Total NA-ILL-5	66503228	13783783	29.9844	45	148.477	bacteria	Illumina
luoill5_TKD180702268_HNMFGCCXY_L2_2	Total NA-ILL-5	66503228	13783783	28.1701	45	143.929	bacteria	Illumina
luoill6_TKD180702269_HNMFGCCXY_L2_1	Total NA-ILL-6	59906539	11933890	27.5329	43	148.39	bacteria	Illumina
luoill6_TKD180702269_HNMFGCCXY_L2_2	Total NA-ILL-6	59906539	11933890	25.9154	44	143.827	bacteria	Illumina
luoill7_TKD180702270_HNMFGCCXY_L2_1	Total NA-ILL-7	51636104	6682204	41.274	43	147.743	bacteria	Illumina
luoill7_TKD180702270_HNMFGCCXY_L2_2	Total NA-ILL-7	51636104	6682204	39.2876	44	143.852	bacteria	Illumina
luoill8_TKD180702271_HNMFGCCXY_L2_1	Total NA-ILL-8	51469150	8021751	35.869	43	148.102	bacteria	Illumina
luoill8_TKD180702271_HNMFGCCXY_L2_2	Total NA-ILL-8	51469150	8021751	34.0781	43	143.953	bacteria	Illumina
luoill9_TKD180702272_HNMFGCCXY_L2_1	Total NA-ILL-9	54503185	10666492	22.9341	46	148.49	bacteria	Illumina
luoill9_TKD180702272_HNMFGCCXY_L2_2	Total NA-ILL-9	54503185	10666492	21.6759	46	144.064	bacteria	Illumina
puill10_TKD180702263_HNMFGCCXY_L1_1	Total DNA-ILL-N		280857	24.6793	53	146.993	bacteria	Illumina
puill10_TKD180702263_HNMFGCCXY_L1_2	Total DNA-ILL-N	5377182	280857	23.3687	54	144.395	bacteria	Illumina
puill1_TKD180702254_HNMFGCCXY_L1_1	Total DNA-ILL-1	48485945	17109746	19.2086	45	148.219	bacteria	Illumina
puill1_TKD180702254_HNMFGCCXY_L1_2	Total DNA-ILL-1	48485945	17109746	16.9132	45	144.332	bacteria	Illumina
puill2_TKD180702255_HNMFGCCXY_L1_1	Total DNA-ILL-2	48084484	14469957	18.7016	44	148.253	bacteria	Illumina
puill2_TKD180702255_HNMFGCCXY_L1_2	Total DNA-ILL-2	48084484	14469957	16.7933	44	144.927	bacteria	Illumina
puill3_TKD180702256_HNMFGCCXY_L1_1	Total DNA-ILL-3	60345351	26736016	20.701	45	148.281	bacteria	Illumina
puill3_TKD180702256_HNMFGCCXY_L1_2	Total DNA-ILL-3	60345351	26736016	17.2708	46	143.39	bacteria	Illumina
puill4_TKD180702257_HNMFGCCXY_L1_1	Total DNA-ILL-4	57406743	22417955	25.4934	46	148.288	bacteria	Illumina
puill4_TKD180702257_HNMFGCCXY_L1_2	Total DNA-ILL-4	57406743	22417955	21.8589	46	143.995	bacteria	Illumina
puill5_TKD180702258_HNMFGCCXY_L1_1	Total DNA-ILL-5	52593009	20170847	18.6109	45	148.267	bacteria	Illumina
puill5_TKD180702258_HNMFGCCXY_L1_2	Total DNA-ILL-5	52593009	20170847	16.0758	45	143.837	bacteria	Illumina
puill6_TKD180702259_HNMFGCCXY_L1_1	Total DNA-ILL-6	54734577	20159910	19.5477	45	148.236	bacteria	Illumina
puill6_TKD180702259_HNMFGCCXY_L1_2	Total DNA-ILL-6	54734577	20159910	16.9849	45	143.993	bacteria	Illumina
puill7_TKD180702260_HNMFGCCXY_L1_1	Total DNA-ILL-7	52318728	17796003	20.1563	45	148.223	bacteria	Illumina
puill7_TKD180702260_HNMFGCCXY_L1_2	Total DNA-ILL-7	52318728	17796003	17.6324	45	144.306	bacteria	Illumina
puill8_TKD180702261_HNMFGCCXY_L1_1	Total DNA-ILL-8	52931626	21551728	19.1899	45	148.231	bacteria	Illumina
puill8_TKD180702261_HNMFGCCXY_L1_2	Total DNA-ILL-8	52931626	21551728	16.5073	45	143.717	bacteria	Illumina
puill9_TKD180702262_HNMFGCCXY_L1_1	Total DNA-ILL-9	53499161	21440949	18.1645	45	148.262	bacteria	Illumina
puill9_TKD180702262_HNMFGCCXY_L1_2	Total DNA-ILL-9	53499161	21440949	15.7025	45	143.777	bacteria	Illumina
quanill10_TKD180702283_HNMFGCCXY_L8_1	Total RNA-ILL-N	3681400	281612	88.1681	50	145.98	bacteria	Illumina
quanill10_TKD180702283_HNMFGCCXY_L8_2	Total RNA-ILL-N	3681400	281612	82.1545	50	142.276	bacteria	Illumina
quanill1_TKD180702274_HNMFGCCXY_L8_1	Total RNA-ILL-1	52311460	3890743	39.7432	42	145.946	bacteria	Illumina
quanill1_TKD180702274_HNMFGCCXY_L8_2	Total RNA-ILL-1	52311460	3890743	37.2864	42	142.863	bacteria	Illumina
quanill2_TKD180702275_HNMFGCCXY_L8_1	Total RNA-ILL-2	58719119	5765525	29.3374	42	146.452	bacteria	Illumina
quanill2_TKD180702275_HNMFGCCXY_L8_2	Total RNA-ILL-2	58719119	5765525	27.2715	42	143.407	bacteria	Illumina
quanill3_TKD180702276_HNMFGCCXY_L8_1	Total RNA-ILL-3	55647259	2842045	40.4466	41	145.044	bacteria	Illumina
quanill3_TKD180702276_HNMFGCCXY_L8_2	Total RNA-ILL-3	55647259	2842045	37.8358	41	142.053	bacteria	Illumina
quanill4_TKD180702277_HNMFGCCXY_L8_1	Total RNA-ILL-4	54317955	5784106	46.9107	45	142.697	bacteria	Illumina
quanill4_TKD180702277_HNMFGCCXY_L8_2	Total RNA-ILL-4	54317955	5784106	48.7676	45	145.066	bacteria	Illumina
quanill5_TKD180702278_HNMFGCCXY_L8_1	Total RNA-ILL-5	61078880	5129479	36.007	42	146.467	bacteria	Illumina
quanill5_TKD180702278_HNMFGCCXY_L8_2	Total RNA-ILL-5	61078880	5129479	33.587	43	143.356	bacteria	Illumina
quanill6_TKD180702279_HNMFGCCXY_L8_1	Total RNA-ILL-6	53854668	4214782	57.6764	39	145.886	bacteria	Illumina
quanill6_TKD180702279_HNMFGCCXY_L8_2	Total RNA-ILL-6	53854668	4214782	54.6472	39	142.912	bacteria	Illumina
quanill7_TKD180702280_HNMFGCCXY_L8_1	Total RNA-ILL-7	57981376	4962990	38.4537	41	146.708	bacteria	Illumina
quanill7_TKD180702280_HNMFGCCXY_L8_2	Total RNA-ILL-7	57981376	4962990	35.9874	41	143.743	bacteria	Illumina
quanill8_TKD180702281_HNMFGCCXY_L8_1	Total RNA-ILL-8	55920418	4129453	38.7273	41	146.21	bacteria	Illumina
quanill8_TKD180702281_HNMFGCCXY_L8_2	Total RNA-ILL-8	55920418	4129453	36.2863	41	143.03	bacteria	Illumina
quanill9_TKD180702282_HNMFGCCXY_L8_1	Total RNA-ILL-9	58240107	4531654	37.1918	42	146.365	bacteria	Illumina
quanill9_TKD180702282_HNMFGCCXY_L8_2	Total RNA-ILL-9	58240107	4531654	34.6897	42	143.16	bacteria	Illumina
ill-qu11_FKDL192537477-1a_H5LVCCCX2_L6_1	Microbial DNA-ILL-N	4173973	702600	94.7166	43	147.007	bacteria	Illumina
ill-qu11_FKDL192537477-1a_H5LVCCCX2_L6_2	Microbial DNA-ILL-N	4173973	702600	90.4268	43	141.44	bacteria	Illumina
ill-qu1_FKDL192537467-1a_H5LVCCCX2_L6_1	Microbial DNA-ILL-1	33374394	12641701	95.9852	43	148.714	bacteria	Illumina
ill-qu1_FKDL192537467-1a_H5LVCCCX2_L6_2	Microbial DNA-ILL-1	33374394	12641701	91.7052	43	143.759	bacteria	Illumina
ill-qu2_FKDL192537468-1a_H5LVCCCX2_L6_1	Microbial DNA-ILL-4	28356604	8082935	80.4091	36	149.197	bacteria	Illumina
ill-qu2_FKDL192537468-1a_H5LVCCCX2_L6_2	Microbial DNA-ILL-4	28356604	8082935	76.7871	36	145.733	bacteria	Illumina
ill-qu3_FKDL192537469-1a_H5LVCCCX2_L6_1	Microbial DNA-ILL-7	30262307	8923994	87.4746	39	149.124	bacteria	Illumina
ill-qu3_FKDL192537469-1a_H5LVCCCX2_L6_2	Microbial DNA-ILL-7	30262307	8923994	84.1097	39	145.494	bacteria	Illumina
ill-qu4_FKDL192537470-1a_H5LVCCCX2_L6_1	Microbial DNA-ILL-2	31558748	10029014	92.4695	44	148.515	bacteria	Illumina
ill-qu4_FKDL192537470-1a_H5LVCCCX2_L6_2	Microbial DNA-ILL-2	31558748	10029014	88.6942	44	144.121	bacteria	Illumina
ill-qu5_FKDL192537471-1a_H5LVCCCX2_L6_1	Microbial DNA-ILL-5	35312248	7983262	91.9359	45	148.661	bacteria	Illumina
ill-qu5_FKDL192537471-1a_H5LVCCCX2_L6_2	Microbial DNA-ILL-5	35312248	7983262	88.8005	45	144.514	bacteria	Illumina
ill-qu6_FKDL192537472-1a_H5LVCCCX2_L6_1	Microbial DNA-ILL-8	27906786	6731966	86.3511	45	148.452	bacteria	Illumina
ill-qu6_FKDL192537472-1a_H5LVCCCX2_L6_2	Microbial DNA-ILL-8	27906786	6731966	83.6033	45	144.808	bacteria	Illumina
ill-qu7_FKDL192537473-1a_H5LVCCCX2_L6_1	Microbial DNA-ILL-3	31923256	8878025	92.5487	45	148.46	bacteria	Illumina
ill-qu7_FKDL192537473-1a_H5LVCCCX2_L6_2	Microbial DNA-ILL-3	31923256	8878025	88.7925	45	143.964	bacteria	Illumina
ill-qu8_FKDL192537474-1a_H5LVCCCX2_L6_1	Microbial DNA-ILL-6	28499671	8236352	89.7051	45	148.59	bacteria	Illumina
ill-qu8_FKDL192537474-1a_H5LVCCCX2_L6_2	Microbial DNA-ILL-6	28499671	8236352	86.4261	45	144.618	bacteria	Illumina
ill-qu9_FKDL192537475-1a_H5LVCCCX2_L6_1	Microbial DNA-ILL-9	33492857	7613153	86.595	49	148.599	bacteria	Illumina
ill-qu9_FKDL192537475-1a_H5LVCCCX2_L6_2	Microbial DNA-ILL-9	33492857	7613153	83.7243	49	145.034	bacteria	Illumina
illWTA11_FKDL192537454-1a_H5LVCCCX2_L5_1	WTA-ILL-N		3579818	84.6224	54	140.296	bacteria	Illumina
illWTA11_FKDL192537454-1a_H5LVCCCX2_L5_2	WTA-ILL-N		3579818	79.3916	54	130.766	bacteria	Illumina
illWTA1_FKDL192537444-1a_H5LVCCCX2_L5_1	WTA-ILL-1	32144423	18323276	92.7482	52	146.171	bacteria	Illumina
illWTA1_FKDL192537444-1a_H5LVCCCX2_L5_2	WTA-ILL-1	32144423	18323276	90.0364	52	140.815	bacteria	Illumina
illWTA2_FKDL192537445-1a_H5LVCCCX2_L5_1	WTA-ILL-4	32562296	15893466	90.8735	54	142.347	bacteria	Illumina
illWTA2_FKDL192537445-1a_H5LVCCCX2_L5_2	WTA-ILL-4	32562296	15893466	86.7941	54	134.761	bacteria	Illumina
illWTA3_FKDL192537446-1a_H5LVCCCX2_L5_1	WTA-ILL-7	32087326	16968874	90.726	53	143.962	bacteria	Illumina
illWTA3_FKDL192537446-1a_H5LVCCCX2_L5_2	WTA-ILL-7	32087326	16968874	86.7509	53	136.471	bacteria	Illumina
illWTA4_FKDL192537447-1a_H5LVCCCX2_L5_1	WTA-ILL-2	30783682	15262469	90.1287	55	142.935	bacteria	Illumina
illWTA4_FKDL192537447-1a_H5LVCCCX2_L5_2	WTA-ILL-2	30783682	15262469	86.4907	55	134.998	bacteria	Illumina
illWTA5_FKDL192537448-1a_H5LVCCCX2_L5_1	WTA-ILL-5	32742689	16325652	90.6531	54	142.574	bacteria	Illumina
illWTA5_FKDL192537448-1a_H5LVCCCX2_L5_2	WTA-ILL-5	32742689	16325652	86.7851	54	133.656	bacteria	Illumina
illWTA6_FKDL192537449-1a_H5LVCCCX2_L5_1	WTA-ILL-8	30849241	16342131	91.4071	53	144.283	bacteria	Illumina
illWTA6_FKDL192537449-1a_H5LVCCCX2_L5_2	WTA-ILL-8	30849241	16342131	87.7661	53	136.627	bacteria	Illumina
illWTA7_FKDL192537450-1a_H5LVCCCX2_L5_1	WTA-ILL-3	28161748	13908775	91.2327	54	142.979	bacteria	Illumina
illWTA7_FKDL192537450-1a_H5LVCCCX2_L5_2	WTA-ILL-3	28161748	13908775	87.1844	54	133.367	bacteria	Illumina
illWTA8_FKDL192537451-1a_H5LVCCCX2_L5_1	WTA-ILL-6	32593001	16213289	92.8777	55	142.333	bacteria	Illumina
illWTA8_FKDL192537451-1a_H5LVCCCX2_L5_2	WTA-ILL-6	32593001	16213289	89.5197	55	133.132	bacteria	Illumina
illWTA9_FKDL192537452-1a_H5LVCCCX2_L5_1	WTA-ILL-9	31649470	15770636	89.9868	55	142.98	bacteria	Illumina
illWTA9_FKDL192537452-1a_H5LVCCCX2_L5_2	WTA-ILL-9	31649470	15770636	85.9295	55	134.321	bacteria	Illumina
luoNEB10_TKD180702303_HNYLTCCXY_L2_1	Total NA-NEB-N	223847	198304	41.0548	50	142.615	bacteria	NEB
luoNEB10_TKD180702303_HNYLTCCXY_L2_2	Total NA-NEB-N	223847	198304	37.0106	50	138.629	bacteria	NEB
luoNEB1_TKD180702294_HNYLTCCXY_L2_1	Total NA-NEB-1	41806269	39409202	49.1898	42	148.043	bacteria	NEB
luoNEB1_TKD180702294_HNYLTCCXY_L2_2	Total NA-NEB-1	41806269	39409202	46.4438	42	143.226	bacteria	NEB
luoNEB2_TKD180702295_HNYLTCCXY_L2_1	Total NA-NEB-2	41196914	38948240	43.6181	42	148.031	bacteria	NEB
luoNEB2_TKD180702295_HNYLTCCXY_L2_2	Total NA-NEB-2	41196914	38948240	41.1711	42	143.299	bacteria	NEB
luoNEB3_TKD180702296_HNYLTCCXY_L2_1	Total NA-NEB-3	40515224	38233345	50.9701	42	147.96	bacteria	NEB
luoNEB3_TKD180702296_HNYLTCCXY_L2_2	Total NA-NEB-3	40515224	38233345	48.1813	42	143.263	bacteria	NEB
luoNEB4_TKD180702297_HNYLTCCXY_L2_1	Total NA-NEB-4	45139286	42514605	52.8449	44	148.17	bacteria	NEB
luoNEB4_TKD180702297_HNYLTCCXY_L2_2	Total NA-NEB-4	45139286	42514605	50.0467	44	143.058	bacteria	NEB
luoNEB5_TKD180702298_HNYLTCCXY_L2_1	Total NA-NEB-5	44468400	41781584	61.158	43	147.971	bacteria	NEB
luoNEB5_TKD180702298_HNYLTCCXY_L2_2	Total NA-NEB-5	44468400	41781584	57.623	43	142.54	bacteria	NEB
luoNEB6_TKD180702299_HNYLTCCXY_L2_1	Total NA-NEB-6	36074004	34155685	47.992	43	147.932	bacteria	NEB
luoNEB6_TKD180702299_HNYLTCCXY_L2_2	Total NA-NEB-6	36074004	34155685	45.6829	43	143.568	bacteria	NEB
luoNEB7_TKD180702300_HNYLTCCXY_L2_1	Total NA-NEB-7	45968082	43254115	39.3968	42	148.027	bacteria	NEB
luoNEB7_TKD180702300_HNYLTCCXY_L2_2	Total NA-NEB-7	45968082	43254115	36.9081	42	143.015	bacteria	NEB
luoNEB8_TKD180702301_HNYLTCCXY_L2_1	Total NA-NEB-8	33582656	31609342	43.2899	42	147.951	bacteria	NEB
luoNEB8_TKD180702301_HNYLTCCXY_L2_2	Total NA-NEB-8	33582656	31609342	40.7135	42	143.112	bacteria	NEB
luoNEB9_TKD180702302_HNYLTCCXY_L2_1	Total NA-NEB-9	44717217	42183214	54.7918	43	147.961	bacteria	NEB
luoNEB9_TKD180702302_HNYLTCCXY_L2_2	Total NA-NEB-9	44717217	42183214	51.7048	43	143.129	bacteria	NEB
puNEB10_TKD180702293_HNYLTCCXY_L1_1	Total DNA-NEB-N	1333413	1274734	36.7775	54	148.432	bacteria	NEB
puNEB10_TKD180702293_HNYLTCCXY_L1_2	Total DNA-NEB-N	1333413	1274734	34.6509	54	146.711	bacteria	NEB
puNEB1_TKD180702284_HNYLTCCXY_L1_1	Total DNA-NEB-1	48917805	46552202	23.3712	41	147.972	bacteria	NEB
puNEB1_TKD180702284_HNYLTCCXY_L1_2	Total DNA-NEB-1	48917805	46552202	20.404	41	142.555	bacteria	NEB
puNEB2_TKD180702285_HNYLTCCXY_L1_1	Total DNA-NEB-2	46322738	44124661	16.3246	41	147.963	bacteria	NEB
puNEB2_TKD180702285_HNYLTCCXY_L1_2	Total DNA-NEB-2	46322738	44124661	14.2527	41	142.688	bacteria	NEB
puNEB3_TKD180702286_HNYLTCCXY_L1_1	Total DNA-NEB-3	47395354	45047145	17.3208	41	147.96	bacteria	NEB
puNEB3_TKD180702286_HNYLTCCXY_L1_2	Total DNA-NEB-3	47395354	45047145	15.0208	41	142.317	bacteria	NEB
puNEB4_TKD180702287_HNYLTCCXY_L1_1	Total DNA-NEB-4	52157715	49631444	19.0264	42	148.08	bacteria	NEB
puNEB4_TKD180702287_HNYLTCCXY_L1_2	Total DNA-NEB-4	52157715	49631444	16.5088	42	142.7	bacteria	NEB
puNEB5_TKD180702288_HNYLTCCXY_L1_1	Total DNA-NEB-5	49314231	46968276	17.14	41	147.967	bacteria	NEB
puNEB5_TKD180702288_HNYLTCCXY_L1_2	Total DNA-NEB-5	49314231	46968276	14.9273	41	142.672	bacteria	NEB
puNEB6_TKD180702289_HNYLTCCXY_L1_1	Total DNA-NEB-6	57109085	54542746	19.5488	41	147.999	bacteria	NEB
puNEB6_TKD180702289_HNYLTCCXY_L1_2	Total DNA-NEB-6	57109085	54542746	16.7803	41	142.992	bacteria	NEB
puNEB7_TKD180702290_HNYLTCCXY_L1_1	Total DNA-NEB-7	43631106	41626557	16.2715	41	147.983	bacteria	NEB
puNEB7_TKD180702290_HNYLTCCXY_L1_2	Total DNA-NEB-7	43631106	41626557	14.3996	41	142.917	bacteria	NEB
puNEB8_TKD180702291_HNYLTCCXY_L1_1	Total DNA-NEB-8	48267626	46028813	17.6471	41	147.985	bacteria	NEB
puNEB8_TKD180702291_HNYLTCCXY_L1_2	Total DNA-NEB-8	48267626	46028813	15.4146	41	142.791	bacteria	NEB
puNEB9_TKD180702292_HNYLTCCXY_L1_1	Total DNA-NEB-9	44820371	42654510	16.1517	41	147.976	bacteria	NEB
puNEB9_TKD180702292_HNYLTCCXY_L1_2	Total DNA-NEB-9	44820371	42654510	14.3632	41	142.683	bacteria	NEB
quNEB10_TKD180702313_HNYLTCCXY_L3_1	Microbial DNA-NEB-N	732498	675428	36.986	56	148.786	bacteria	NEB
quNEB10_TKD180702313_HNYLTCCXY_L3_2	Microbial DNA-NEB-N	732498	675428	34.8489	56	147.143	bacteria	NEB
quNEB1_TKD180702304_HNYLTCCXY_L3_1	Microbial DNA-NEB-1	40938781	38536202	54.9526	41	148.415	bacteria	NEB
quNEB1_TKD180702304_HNYLTCCXY_L3_2	Microbial DNA-NEB-1	40938781	38536202	51.973	41	144.404	bacteria	NEB
quNEB2_TKD180702305_HNYLTCCXY_L3_1	Microbial DNA-NEB-2	30967327	29176077	66.523	43	148.384	bacteria	NEB
quNEB2_TKD180702305_HNYLTCCXY_L3_2	Microbial DNA-NEB-2	30967327	29176077	63.8263	43	145.217	bacteria	NEB
quNEB3_TKD180702306_HNYLTCCXY_L3_1	Microbial DNA-NEB-3	24959738	23434151	68.2113	42	148.342	bacteria	NEB
quNEB3_TKD180702306_HNYLTCCXY_L3_2	Microbial DNA-NEB-3	24959738	23434151	64.9232	42	144.756	bacteria	NEB
quNEB4_TKD180702307_HNYLTCCXY_L3_1	Microbial DNA-NEB-4	42115977	39578796	63.7362	46	148.824	bacteria	NEB
quNEB4_TKD180702307_HNYLTCCXY_L3_2	Microbial DNA-NEB-4	42115977	39578796	61.3546	46	145.23	bacteria	NEB
quNEB5_TKD180702308_HNYLTCCXY_L3_1	Microbial DNA-NEB-5	25995446	24531035	64.8052	43	148.39	bacteria	NEB
quNEB5_TKD180702308_HNYLTCCXY_L3_2	Microbial DNA-NEB-5	25995446	24531035	61.989	43	145.337	bacteria	NEB
quNEB6_TKD180702309_HNYLTCCXY_L3_1	Microbial DNA-NEB-6	21675777	20361991	82.3453	43	148.236	bacteria	NEB
quNEB6_TKD180702309_HNYLTCCXY_L3_2	Microbial DNA-NEB-6	21675777	20361991	79.3491	43	145.116	bacteria	NEB
quNEB7_TKD180702310_HNYLTCCXY_L3_1	Microbial DNA-NEB-7	32699955	30817691	59.8476	43	148.447	bacteria	NEB
quNEB7_TKD180702310_HNYLTCCXY_L3_2	Microbial DNA-NEB-7	32699955	30817691	57.6407	43	145.462	bacteria	NEB
quNEB8_TKD180702311_HNYLTCCXY_L3_1	Microbial DNA-NEB-8	30117147	28468364	54.4847	43	148.398	bacteria	NEB
quNEB8_TKD180702311_HNYLTCCXY_L3_2	Microbial DNA-NEB-8	30117147	28468364	52.1556	43	145.482	bacteria	NEB
quNEB9_TKD180702312_HNYLTCCXY_L3_1	Microbial DNA-NEB-9	25237147	23783393	62.885	43	148.372	bacteria	NEB
quNEB9_TKD180702312_HNYLTCCXY_L3_2	Microbial DNA-NEB-9	25237147	23783393	60.2125	43	145.266	bacteria	NEB
quanNEB10_TKD180702323_HNYVJCCXY_L2_1	Total RNA-NEB-N	519741	472603	82.9237	50	148.658	bacteria	NEB
quanNEB10_TKD180702323_HNYVJCCXY_L2_2	Total RNA-NEB-N	519741	472603	78.6359	50	144.838	bacteria	NEB
quanNEB1_TKD180702314_HNYVJCCXY_L2_1	Total RNA-NEB-1	25455084	23801223	69.0671	44	147.314	bacteria	NEB
quanNEB1_TKD180702314_HNYVJCCXY_L2_2	Total RNA-NEB-1	25455084	23801223	66.6443	44	144.339	bacteria	NEB
quanNEB2_TKD180702315_HNYVJCCXY_L2_1	Total RNA-NEB-2	29020991	27138215	69.8326	44	147.193	bacteria	NEB
quanNEB2_TKD180702315_HNYVJCCXY_L2_2	Total RNA-NEB-2	29020991	27138215	67.3201	44	144.232	bacteria	NEB
quanNEB3_TKD180702316_HNYVJCCXY_L2_1	Total RNA-NEB-3	22586892	20742123	70.7361	44	146.463	bacteria	NEB
quanNEB3_TKD180702316_HNYVJCCXY_L2_2	Total RNA-NEB-3	22586892	20742123	68.5045	44	143.507	bacteria	NEB
quanNEB4_TKD180702317_HNYVJCCXY_L2_1	Total RNA-NEB-4	24896908	23258551	79.1038	47	148.087	bacteria	NEB
quanNEB4_TKD180702317_HNYVJCCXY_L2_2	Total RNA-NEB-4	24896908	23258551	76.7803	47	145.304	bacteria	NEB
quanNEB5_TKD180702318_HNYVJCCXY_L2_1	Total RNA-NEB-5	30605379	28740452	76.7444	45	147.551	bacteria	NEB
quanNEB5_TKD180702318_HNYVJCCXY_L2_2	Total RNA-NEB-5	30605379	28740452	74.023	45	144.212	bacteria	NEB
quanNEB6_TKD180702319_HNYVJCCXY_L2_1	Total RNA-NEB-6	27639474	25956647	77.2904	44	147.508	bacteria	NEB
quanNEB6_TKD180702319_HNYVJCCXY_L2_2	Total RNA-NEB-6	27639474	25956647	74.3522	44	144.343	bacteria	NEB
quanNEB7_TKD180702320_HNYVJCCXY_L2_1	Total RNA-NEB-7	34697777	32677155	71.8816	44	147.832	bacteria	NEB
quanNEB7_TKD180702320_HNYVJCCXY_L2_2	Total RNA-NEB-7	34697777	32677155	68.8675	44	144.719	bacteria	NEB
quanNEB8_TKD180702321_HNYVJCCXY_L2_1	Total RNA-NEB-8	24211629	22672414	75.2967	44	147.427	bacteria	NEB
quanNEB8_TKD180702321_HNYVJCCXY_L2_2	Total RNA-NEB-8	24211629	22672414	72.6929	44	144.4	bacteria	NEB
quanNEB9_TKD180702322_HNYVJCCXY_L2_1	Total RNA-NEB-9	22218825	20592642	72.1669	45	146.75	bacteria	NEB
quanNEB9_TKD180702322_HNYVJCCXY_L2_2	Total RNA-NEB-9	22218825	20592642	70.4901	45	144.202	bacteria	NEB
NEBWTA11_FKDL192537481-1a_H5LVCCCX2_L6_1	WTA-NEB-N		6254839	77.4231	54	128.687	bacteria	NEB
NEBWTA11_FKDL192537481-1a_H5LVCCCX2_L6_2	WTA-NEB-N		6254839	75.1939	54	126.336	bacteria	NEB
NEBWTA1_FKDL192537455-1a_H5LVCCCX2_L5_1	WTA-NEB-1	24006610	21924069	86.9032	52	136.881	bacteria	NEB
NEBWTA1_FKDL192537455-1a_H5LVCCCX2_L5_2	WTA-NEB-1	24006610	21924069	85.6776	52	137.473	bacteria	NEB
NEBWTA2_FKDL192537456-1a_H5LVCCCX2_L5_1	WTA-NEB-4	31849328	28671170	84.2358	54	128.193	bacteria	NEB
NEBWTA2_FKDL192537456-1a_H5LVCCCX2_L5_2	WTA-NEB-4	31849328	28671170	83.6173	54	130.947	bacteria	NEB
NEBWTA3_FKDL192537457-1a_H5LVCCCX2_L5_1	WTA-NEB-7	28600023	25728461	83.187	53	131.635	bacteria	NEB
NEBWTA3_FKDL192537457-1a_H5LVCCCX2_L5_2	WTA-NEB-7	28600023	25728461	81.8845	53	132.297	bacteria	NEB
NEBWTA4_FKDL192537458-1a_H5LVCCCX2_L5_1	WTA-NEB-2	27190560	24486800	82.641	55	129.619	bacteria	NEB
NEBWTA4_FKDL192537458-1a_H5LVCCCX2_L5_2	WTA-NEB-2	27190560	24486800	81.7702	54	131.335	bacteria	NEB
NEBWTA5_FKDL192537459-1a_H5LVCCCX2_L5_1	WTA-NEB-5	26037975	23488174	82.6213	55	128.939	bacteria	NEB
NEBWTA5_FKDL192537459-1a_H5LVCCCX2_L5_2	WTA-NEB-5	26037975	23488174	81.4557	54	129.964	bacteria	NEB
NEBWTA6_FKDL192537483-1a_H5LVCCCX2_L6_1	WTA-NEB-8	35886646	32170116	85.8578	53	134.446	bacteria	NEB
NEBWTA6_FKDL192537483-1a_H5LVCCCX2_L6_2	WTA-NEB-8	35886646	32170116	83.7435	53	133.317	bacteria	NEB
NEBWTA7_FKDL192537484-1a_H5LVCCCX2_L6_1	WTA-NEB-3	34989391	30960645	84.5061	54	130.336	bacteria	NEB
NEBWTA7_FKDL192537484-1a_H5LVCCCX2_L6_2	WTA-NEB-3	34989391	30960645	82.8294	53	130.155	bacteria	NEB
NEBWTA8_FKDL192537478-1a_H5LVCCCX2_L6_1	WTA-NEB-6	35707628	31793279	87.6167	54	129.793	bacteria	NEB
NEBWTA8_FKDL192537478-1a_H5LVCCCX2_L6_2	WTA-NEB-6	35707628	31793279	85.8852	54	128.269	bacteria	NEB
NEBWTA9_FKDL192537479-1a_H5LVCCCX2_L6_1	WTA-NEB-9	33372452	29683619	83.5178	55	130.351	bacteria	NEB
NEBWTA9_FKDL192537479-1a_H5LVCCCX2_L6_2	WTA-NEB-9	33372452	29683619	81.7209	55	130.633	bacteria	NEB
csf-ill-WTA-1_FKDL202591082-1a_1	WTA-ILL-10	17564098	11710681	51.578	49	135.988	virus	Illumina
csf-ill-WTA-1_FKDL202591082-1a_2	WTA-ILL-10	17564098	11710681	51.0933	50	138.908	virus	Illumina
csf-ill-WTA-2_FKDL202591083-1a_1	WTA-ILL-11	17069542	12122485	38.6772	47	137.757	virus	Illumina
csf-ill-WTA-2_FKDL202591083-1a_2	WTA-ILL-11	17069542	12122485	38.5828	47	141.082	virus	Illumina
csf-ill-WTA-3_FKDL202591084-1a_1	WTA-ILL-12	16778203	12046871	50.9572	48	138.883	virus	Illumina
csf-ill-WTA-3_FKDL202591084-1a_2	WTA-ILL-12	16778203	12046871	49.5595	48	140.71	virus	Illumina
csf-ill-WTA-4_FKDL202591085-1a_1	WTA-ILL-13	10966820	7113139	29.5405	47	134.142	virus	Illumina
csf-ill-WTA-4_FKDL202591085-1a_2	WTA-ILL-13	10966820	7113139	31.4404	47	139.863	virus	Illumina
csf-ill-WTA-6_FKDL202591087-1a_1	WTA-ILL-N	3409333	2455325	70.682	53	139.063	virus	Illumina
csf-ill-WTA-6_FKDL202591087-1a_2	WTA-ILL-N	3409333	2455325	68.8728	54	140.517	virus	Illumina
csf-ill-luo-1_FKDL202591070-1a_1	Total NA-ILL-10	1078410	993136	34.2699	45	148.013	virus	Illumina
csf-ill-luo-1_FKDL202591070-1a_2	Total NA-ILL-10	1078410	993136	34.2837	45	148.335	virus	Illumina
csf-ill-luo-2_FKDL202591071-1a_1	Total NA-ILL-11	2028322	1850649	25.755	45	148.135	virus	Illumina
csf-ill-luo-2_FKDL202591071-1a_2	Total NA-ILL-11	2028322	1850649	25.0736	45	148.066	virus	Illumina
csf-ill-luo-3_FKDL202591072-1a_1	Total NA-ILL-12	1312932	1205418	16.1298	45	148.142	virus	Illumina
csf-ill-luo-3_FKDL202591072-1a_2	Total NA-ILL-12	1312932	1205418	15.9613	45	148.219	virus	Illumina
csf-ill-luo-4_FKDL202591073-1a_1	Total NA-ILL-13	2201467	2024133	21.8892	45	147.769	virus	Illumina
csf-ill-luo-4_FKDL202591073-1a_2	Total NA-ILL-13	2201467	2024133	22.0666	45	148.257	virus	Illumina
csf-ill-luo-6_FKDL202591075-1a_1	Total NA-ILL-N	17804	14429	40.275	60	146.576	virus	Illumina
csf-ill-luo-6_FKDL202591075-1a_2	Total NA-ILL-N	17804	14429	40.0382	60	147.489	virus	Illumina
csf-ill-pu-1_FKDL202591066-1a_1	Total DNA-ILL-10	3607845	3433017	22.2086	47	148.885	virus	Illumina
csf-ill-pu-1_FKDL202591066-1a_2	Total DNA-ILL-10	3607845	3433017	21.9439	47	148.627	virus	Illumina
csf-ill-pu-2_FKDL202591067-1a_1	Total DNA-ILL-11	2811018	2662954	10.5367	47	148.641	virus	Illumina
csf-ill-pu-2_FKDL202591067-1a_2	Total DNA-ILL-11	2811018	2662954	10.616	47	148.753	virus	Illumina
csf-ill-pu-6_FKDL202591069-1a_1	Total DNA-ILL-N	609909	593572	34.6893	62	149.396	virus	Illumina
csf-ill-pu-6_FKDL202591069-1a_2	Total DNA-ILL-N	609909	593572	34.5126	63	149.491	virus	Illumina
csf-ill-quan-1_FKDL202591076-1a_1	Total RNA-ILL-10	1873140	1665087	87.4248	53	146.489	virus	Illumina
csf-ill-quan-1_FKDL202591076-1a_2	Total RNA-ILL-10	1873140	1665087	87.8985	53	148.004	virus	Illumina
csf-ill-quan-2_FKDL202591077-1a_1	Total RNA-ILL-11	1877434	1663045	90.9394	54	146.36	virus	Illumina
csf-ill-quan-2_FKDL202591077-1a_2	Total RNA-ILL-11	1877434	1663045	91.3983	54	147.912	virus	Illumina
csf-ill-quan-3_FKDL202591078-1a_1	Total RNA-ILL-12	2557128	2282770	83.1891	50	146.508	virus	Illumina
csf-ill-quan-3_FKDL202591078-1a_2	Total RNA-ILL-12	2557128	2282770	83.5431	50	147.87	virus	Illumina
csf-ill-quan-4_FKDL202591079-1a_1	Total RNA-ILL-13	1301134	1142655	70.2203	49	146.241	virus	Illumina
csf-ill-quan-4_FKDL202591079-1a_2	Total RNA-ILL-13	1301134	1142655	70.4619	49	147.722	virus	Illumina
csf-ill-quan-6_FKDL202591081-1a_1	Total RNA-ILL-N	603180	531097	89.8959	55	145.968	virus	Illumina
csf-ill-quan-6_FKDL202591081-1a_2	Total RNA-ILL-N	603180	531097	90.4716	55	147.718	virus	Illumina
csf-NEB-WTA-1_FKDL202591104-1a_1	WTA-NEB-10	14714729	10195819	41.8326	49	149.92	virus	NEB
csf-NEB-WTA-1_FKDL202591104-1a_2	WTA-NEB-10	14714729	10195819	41.3113	49	149.924	virus	NEB
csf-NEB-WTA-2_FKDL202591105-1a_1	WTA-NEB-11	17056776	12754149	30.3152	47	149.923	virus	NEB
csf-NEB-WTA-2_FKDL202591105-1a_2	WTA-NEB-11	17056776	12754149	29.9131	47	149.935	virus	NEB
csf-NEB-WTA-3_FKDL202591106-1a_1	WTA-NEB-12	20563242	16411422	40.7154	48	141.032	virus	NEB
csf-NEB-WTA-3_FKDL202591106-1a_2	WTA-NEB-12	20563242	16411422	40.9867	48	144.288	virus	NEB
csf-NEB-WTA-4_FKDL202591107-1a_1	WTA-NEB-13	14664885	10162844	25.7721	46	149.899	virus	NEB
csf-NEB-WTA-4_FKDL202591107-1a_2	WTA-NEB-13	14664885	10162844	25.5343	46	149.923	virus	NEB
csf-NEB-WTA-6_FKDL202591109-1a_1	WTA-NEB-N	3278446	2401243	66.5112	53	149.923	virus	NEB
csf-NEB-WTA-6_FKDL202591109-1a_2	WTA-NEB-N	3278446	2401243	66.373	53	149.94	virus	NEB
csf-NEB-luo-1_FKDL202591092-1a_1	Total NA-NEB-10	13446475	12387569	88.4513	43	149.95	virus	NEB
csf-NEB-luo-1_FKDL202591092-1a_2	Total NA-NEB-10	13446475	12387569	87.6071	43	149.937	virus	NEB
csf-NEB-luo-2_FKDL202591093-1a_1	Total NA-NEB-11	19898100	17845732	81.4991	42	149.94	virus	NEB
csf-NEB-luo-2_FKDL202591093-1a_2	Total NA-NEB-11	19898100	17845732	81.2491	42	149.888	virus	NEB
csf-NEB-luo-3_FKDL202591094-1a_1	Total NA-NEB-12	15187094	13349451	62.2444	42	149.953	virus	NEB
csf-NEB-luo-3_FKDL202591094-1a_2	Total NA-NEB-12	15187094	13349451	61.0968	42	149.864	virus	NEB
csf-NEB-luo-4_FKDL202591095-1a_1	Total NA-NEB-13	15438376	14203441	73.8063	42	149.952	virus	NEB
csf-NEB-luo-4_FKDL202591095-1a_2	Total NA-NEB-13	15438376	14203441	72.8914	42	149.929	virus	NEB
csf-NEB-luo-6_FKDL202591097-1a_1	Total NA-NEB-N	629770	544993	88.1228	61	149.958	virus	NEB
csf-NEB-luo-6_FKDL202591097-1a_2	Total NA-NEB-N	629770	544993	87.9753	61	149.961	virus	NEB
csf-NEB-pu-1_FKDL202591088-1a_1	Total DNA-NEB-10	15011745	13846321	23.6906	44	149.952	virus	NEB
csf-NEB-pu-1_FKDL202591088-1a_2	Total DNA-NEB-10	15011745	13846321	23.5427	44	149.941	virus	NEB
csf-NEB-pu-2_FKDL202591089-1a_1	Total DNA-NEB-11	16113681	14458445	23.8967	43	149.955	virus	NEB
csf-NEB-pu-2_FKDL202591089-1a_2	Total DNA-NEB-11	16113681	14458445	23.3286	43	149.914	virus	NEB
csf-NEB-pu-6_FKDL202591091-1a_1	Total DNA-NEB-N	4410830	4147545	69.6542	61	149.962	virus	NEB
csf-NEB-pu-6_FKDL202591091-1a_2	Total DNA-NEB-N	4410830	4147545	69.3476	61	149.95	virus	NEB
csf-NEB-quan-1_FKDL202591098-1a_1	Total RNA-NEB-10	6617695	6035596	97.9513	55	149.964	virus	NEB
csf-NEB-quan-1_FKDL202591098-1a_2	Total RNA-NEB-10	6617695	6035596	97.7564	55	149.949	virus	NEB
csf-NEB-quan-2_FKDL202591099-1a_1	Total RNA-NEB-11	9541510	8612668	95.749	50	149.954	virus	NEB
csf-NEB-quan-2_FKDL202591099-1a_2	Total RNA-NEB-11	9541510	8612668	95.0858	50	149.941	virus	NEB
csf-NEB-quan-3_FKDL202591100-1a_1	Total RNA-NEB-12	8067545	7301619	94.5593	48	149.956	virus	NEB
csf-NEB-quan-3_FKDL202591100-1a_2	Total RNA-NEB-12	8067545	7301619	94.5919	48	149.926	virus	NEB
csf-NEB-quan-4_FKDL202591101-1a_1	Total RNA-NEB-13	9254490	8279072	97.3217	51	149.962	virus	NEB
csf-NEB-quan-4_FKDL202591101-1a_2	Total RNA-NEB-13	9254490	8279072	96.6645	51	149.951	virus	NEB
csf-NEB-quan-6_FKDL202591103-1a_1	Total RNA-NEB-N	1636614	1501850	97.1343	55	149.97	virus	NEB
csf-NEB-quan-6_FKDL202591103-1a_2	Total RNA-NEB-N	1636614	1501850	96.4032	56	149.948	virus	NEB
